# Supplementary material for: The Parental Non-Equivalence of Imprinting Control Regions during Mammalian Development and Evolution
Source: PLoS Genet. 2010 Nov 18;6(11):e1001214. doi: 10.1371/journal.pgen.1001214 (PMC2987832; doi:10.1371/journal.pgen.1001214)
Supplement: Table S3 — ICRs and associated promoter/feature positions for human and mouse. (0.08 MB XLS) [file pgen.1001214.s008.xls]

## Sheet: Anchors
DMR and associated promoter/feature positions for human and mouse, and homology-derived positions in primates
		Human (hg18)		Human (hg18)			Chimp (panTro2)		Chimp (panTro2)			Orangutan (ponAbe2)		Orangutan (ponAbe2)			Rhesus (rheMac2)		Rhesus (rheMac2)			Marmoset (calJac1)		Marmoset (calJac1)			mouse (mm9)		mouse (mm9)
symbol	aliases	DMR position	evidence	promoter position	strand	evidence	DMR position	evidence	promoter position	strand	evidence	DMR position	evidence	promoter position	strand	evidence	DMR position	evidence	promoter position	strand	evidence	DMR position	evidence	promoter position	strand	evidence	DMR position	evidence	promoter position	strand	evidence
KCNQ1OT1	KvDMR1, LIT1	chr11:2677602-2678664	enzyme digest (http://www.ncbi.nlm.nih.gov/pubmed/10393948)	chr11:2677800	-	AK123073, DA014887, DA174215			chr11:2746369	-	BLAT alignment w/ human TSS sequence AGGCAGAACGGT...			chr11:3935129	-	BLAT alignment of human AK123073			chr14:2705609	-	BLAT alignment of human AK123073			Contig5365:84472	-	BLAT alignment of human AK123073	chr7:150481504-150481527	enzyme digest (http://www.ncbi.nlm.nih.gov/pubmed/10393948)	chr7:150482454	-	sequence alignment (http://www.ncbi.nlm.nih.gov/pubmed/15233993), BY124142
		chr11:2677111-2678664	enzyme digest (http://www.ncbi.nlm.nih.gov/pubmed/16321503)	chr11:2677804	-	5'RACE (http://www.ncbi.nlm.nih.gov/pubmed/15233993)			chr11:2746330	-	BLAT alignment of human AK123073								chr14:2705613	-	BLAT alignment w/ human TSS sequence AGGCAGAACGGT...			Contig5365:84476	-	BLAT alignment w/ human TSS sequence AGGCAGAACGGT...	chr7:150481060-150481397	bisulfite iF: TAAGGTGAGTGGTTTAGGAT, iR: CCACTATAAACCCACACATA (http://www.ncbi.nlm.nih.gov/sites/entrez?db=pubmed&term=16611239[UID])	chr7:150482444	-	AK047831, BB595623
		chr11:2677757-2678763	bisulfite (http://www.ncbi.nlm.nih.gov/pubmed/16321503)
		chr11:2677672-2678044	Bisulfite (http://www.ncbi.nlm.nih.gov/pubmed/18039680)
ZAC1	PLAGL1	chr6:144371261-144371522	Bisulfite (http://www.ncbi.nlm.nih.gov/pubmed/15888726)	chr6:144371234	-	NM_001080954.1, NM_001080956.1, NM_002656.3, NM_006718.3, NM_001080953.1, NM_001080952.1			chr6:146528969	-	BLAT alignment of human NM_001080954.1, NM_001080956.1, NM_002656.3, NM_006718.3, NM_001080953.1, NM_001080952.1			chr6:146955182	-	BLAT alignment of human NM_001080954.1, NM_001080956.1, NM_002656.3, NM_006718.3, NM_001080953.1, NM_001080952.1			chr4:119674650	+	BLAT alignment of human NM_001080954.1, NM_001080956.1, NM_002656.3, NM_006718.3, NM_001080953.1, NM_001080952.1			Contig4210:131668	+	BLAT alignment of human NM_001080954.1, NM_001080956.1, NM_002656.3, NM_006718.3, NM_001080953.1, NM_001080952.1	chr10:12810276-12810604	bisulfite (http://www.ncbi.nlm.nih.gov/pubmed/16923747)	chr10:12810594	+	NM_009538.2
		chr6:144371101-144371640	Bisulfite (http://www.ncbi.nlm.nih.gov/pubmed/17341487)																								chr10:12810950-12811333	bisulfite iF: ATTTGGGTGTTTTAGTTGTA, iR: TACAAAACCAAAACCCTTAC (http://www.ncbi.nlm.nih.gov/sites/entrez?db=pubmed&term=16611239[UID])
MEST	PEG1	chr7:129919302-129919592	Bisulfite (http://www.ncbi.nlm.nih.gov/pubmed/10958657)	chr7:129919174	+	NM_002402.2			chr7:130924701	+	BLAT alignment of human NM_002402.2			chr7:127448337	+	BLAT alignment of human NM_002402.2			chr3:167882895	+	BLAT alignment of human NM_002402.2			Contig11707:21270	-	BLAT alignment of human NM_002402.2	chr6:30686488-30689335	enzyme digest (http://www.ncbi.nlm.nih.gov/pubmed/9302270)	chr6:30688063	+	NM_008590.1
																											chr6:30686709-30687273	Bisulfite iF: TTTTAGATTTTGAGGGTTTTAGGTTG, iR: AATCCCTTAAAAATCATCTTTCACAC (http://www.ncbi.nlm.nih.gov/pubmed/11944985)
ZIM2	PEG3	chr19:62043540-62043985	Bisulfite (http://www.ncbi.nlm.nih.gov/pubmed/18039680)	chr19:62043887	-	NM_015363.3			chr19:62697326	-	Human NM_015363.3			chr19:58891577	-	Human NM_015363.3			chr19:62744687	-	Human NM_015363.3			Contig3168:131520	+	Human NM_015363.3	chr7:6680287-6684827	enzyme digest (http://www.ncbi.nlm.nih.gov/pubmed/10704281)	chr7:6683130	-	NM_008817.2
																											chr7:6682888-6683176	Bisulfite iF: TTTTGTAGAGGATTTTGATAAGGAGG, iR: CCCCAAACACCATCTAAACTCTAC (http://www.ncbi.nlm.nih.gov/pubmed/11944985)
																											chr7:6682732-6683176	Bisulfite iF: TTTTGTAGAGGATTTTGATAAGGAGG, iR: AAATACCACTTTAAATCCCTATCACC (http://www.ncbi.nlm.nih.gov/pubmed/11944985)
GNAS-EXON1A		chr20:56898138-56898355	Bisulfite (http://www.ncbi.nlm.nih.gov/pubmed/18039680)	chr20:56897575	+	CR604909, CR593409, CR611320, etc.			chr20:56601299-56623365	+	Human CR604909, CR593409, CR611320, etc.			chr20:56987366-56987413	+	Human X56009, mouse BC062654			chr10:5641114	-	Human CR604909, CR593409, CR611320, etc.			Contig1506:182778	+	Human CR604909, CR593409, CR611320, etc.	chr2:174153279-174153502	Bisulfite (http://www.ncbi.nlm.nih.gov/pubmed/10913164)	chr2:174153269-174153415	+	BC062654, AY682719
SNURF/SNRPN	PWS-IC	chr15:22751027-22751436	Bisulfite (http://www.ncbi.nlm.nih.gov/pubmed/18039680)	chr15:22751163	+	NM_022804.2			chr15:22357397	+	Human NM_022804.2			chr15:21147270	+	Human NM_022804.2	Chr7:3864557-3864740	MSP (http://www.ncbi.nlm.nih.gov/pubmed/15908455)	chr7:3864593	+	Human NM_022804.2			Contig5781:18986	-	Human NM_022804.2	chr7:67149878-67150301	Bisulfite iF: AATTTGTGTGATGTTTGTAATTATTTG, iR: ATAAAATACACTTTCACTACTAAAATCC (http://www.ncbi.nlm.nih.gov/pubmed/11944985)	chr7:67150042	-	NM_033174.2
		chr15:22751106-22751320	bisulfite iF: AGGGAAxTTCyGGATTTTTGTATTG, R: ACCACCRACACTxAGyTAACCTTACC (http://www.ncbi.nlm.nih.gov/pubmed/14500540)
PEG10		chr7:94124118-94124493	bisulfite F: GTGTTATGTTTTATAAATAGATAAG, R: AACTCATATACCTCTACAATTC (http://www.ncbi.nlm.nih.gov/pubmed/18480470)	chr7:94123573	+	NM_015068.3			chr7:94314868	+	Human NM_015068.3			chr7:81431089	-	Human NM_015068.3			chr3:122605668	-	Human NM_015068.3			Contig10960:24835	-	Human NM_015068.3	chr6:4697209-4697507	bisulfite F: GGYGGGTTAAAGTAGTGTATG, iR: GRATCCRAAAAAAACTCC (http://www.ncbi.nlm.nih.gov/pubmed/18480470)	chr6:4697306	+	NM_130877.2
GRB10	MEG1	chr7:50817247-50818365	Somatic only; bisulfite, no primers given: whole CGI likely (http://www.ncbi.nlm.nih.gov/sites/entrez?db=pubmed&term=12700169[UID])	chr7:50817758	-	AJ271366			chr7:51733563	-	Human AJ271366			chr7:33099337	+	Human AJ271366			chr3:75579277	+	Human AJ271366			Contig1050:70228	+	Human AJ271366	chr11:11925558-11926335	bisulfite, no primers given: conservative estimate (http://www.ncbi.nlm.nih.gov/sites/entrez?db=pubmed&term=12700169[UID])	chr11:11926327	-	AB106541
																											chr11:11925485-11925790	bisulfite F: GAGAAGATATGTTGAAGTTATGGTG, R: TAAATACAATTACTACTTATTACATAATATC (http://www.ncbi.nlm.nih.gov/sites/entrez?db=pubmed&term=12595547[UID])
																											chr11:11925531-11926027	bisulfite iF1: TTTGAGTTGTAGGTTTTTAGTTGG, iR1: AAAAATAATTACATAATTCTATCC (http://www.ncbi.nlm.nih.gov/sites/entrez?db=pubmed&term=16611239[UID])
INPP5F_V2				chr10:121568218	+	AK091448, mouse DQ648020			chr10:120585540	+	Human AK091448, mouse DQ648020			chr10:119317185	+	Human AK091448, mouse DQ648020			chr9:119445173	+	Human AK091448, mouse DQ648020			Contig4069:136550	+	Human AK091448, mouse DQ648020	chr7:135831788-135832156	bisulfite iF: TTTGGTAGTTTTTTGTTTATTAAGT, iR: TTTGGTAGTTTTTTGTTTATTAAGT (http://www.ncbi.nlm.nih.gov/sites/entrez?Db=pubmed&Cmd=ShowDetailView&TermToSearch=15964807)	chr7:135832003	+	DQ648020
NAP1L5				chr4:89838046	-	NM_153757.2			chr4:91624594	-	Human NM_153757.2			chr4:92614783	-	Inside gap; Human NM_153757.2			chr5:81663465	-	Human NM_153757.2			Contig107:211723	+	Human NM_153757.2	chr6:58856690-58857056	bisulfite iF: TTTGGAATTTTTTGTTAAATTTGGT, iR: CACAACTACAAAACCTCTCTAAACC (http://www.ncbi.nlm.nih.gov/sites/entrez?db=pubmed&term=17291163[UID])	chr6:58857120	-	NM_021432.2
MCTS2				chr20:29598910	+	BC053868, mouse NM_025543			chr20:28468397	+	Human BC053868			chr20:28673262	+	Human BC053868			chr10:33022223	-	Human BC053868			Contig3638:226651	+	Human BC053868	chr2:152512491-152513011	bisulfite iF: TTTTTAAGTATTAGAATATTGGGGGATT, iR: AACATAATCTTAATAAAAAAACACC (http://www.ncbi.nlm.nih.gov/sites/entrez?db=pubmed&term=17291163[UID])	chr2:152512884	+	NM_025543.2
NNAT		chr20:35580532-35584472	Somatic only; Bisulfite (http://www.ncbi.nlm.nih.gov/sites/entrez?Db=pubmed&Cmd=ShowDetailView&TermToSearch=11543638)	chr20:35583021	+	NM_005386.2			chr20:34691996	+	Human NM_005386.2			chr20:34826409	+	Human NM_005386.2			chr10:26943838	-	Human NM_005386.2			Contig1053:45768	+	Human NM_005386.2	chr2:157385786-157387398	Somatic only; enzyme digest (http://www.ncbi.nlm.nih.gov/pubmed/9331332)	chr2:157385846	+	NM_010923.2
symbol	aliases	DMR position	evidence	feature position	strand	evidence	DMR position	evidence	feature position	strand	evidence	DMR position	evidence	feature position	strand	evidence	DMR position	evidence	feature position	strand	evidence	DMR position	evidence	feature position	strand	evidence	DMR position	evidence	feature position	strand	evidence
H19/IGF2		chr11:1977647-1977970	Bisulfite (http://www.ncbi.nlm.nih.gov/pubmed/10958657)	chr11:1975620	-	CR594207 (H19)			chr11:2044645	-	Human CR594207 (H19)			chr11:1870713	-	Human CR594207 (H19)	Chr14:1910836-1911818	AY725988	chr14:1909132	-	Human CR594207 (H19)			Contig12389:36105	+	Human CR594207 (H19)	chr7:149767572-149768045	Bisulfite oF: GAGTATTTAGGAGGTATAAGAATT, oR: ATCAAAAACTAACATAAACCCCT (http://www.ncbi.nlm.nih.gov/pubmed/11944985)	chr7:149764019	-	AK145379 (H19)
		chr11:1977647-1977878	Bisulfite (http://www.ncbi.nlm.nih.gov/pubmed/18039680)	chr11:1976851-1980825	-	CTCF binding sites (http://www.ncbi.nlm.nih.gov/pubmed/18458536)			chr11:2047503-2050595	-	Conserved human CTCF binding sites (http://www.ncbi.nlm.nih.gov/pubmed/18458536)			chr11:1871938-1875933	-	Conserved human CTCF binding sites (http://www.ncbi.nlm.nih.gov/pubmed/18458536)			chr14:1911287-1914349	-	Conserved human CTCF binding sites (http://www.ncbi.nlm.nih.gov/pubmed/18458536)			Contig12389:31135-33443	+	Conserved human CTCF binding sites (http://www.ncbi.nlm.nih.gov/pubmed/18458536)	chr7:149766677-149767927	enzyme digest (http://www.ncbi.nlm.nih.gov/pubmed/7795647)	chr7:149766214-149767939	-	CTCF binding sites (http://www.ncbi.nlm.nih.gov/pubmed/18458536)
		chr11:1977647-1977977	Bisulfite (http://www.ncbi.nlm.nih.gov/pubmed/16378710)						chr11:2047428-2050246	-	BLAT alignment of human -Chr11:1977644-1980075			chr11:1872747-1875178	-	BLAT alignment of human -Chr11:1977644-1980075			chr14:1911164-1913584	-	BLAT alignment of human -Chr11:1977644-1980075			Contig12389:30683-33789	+	BLAT alignment of human -Chr11:1977644-1980075	chr7:149766168-149768424	Bisulfite (http://www.ncbi.nlm.nih.gov/pubmed/9234689)
		chr11:1977410-1977914	Somatic only; Bisulfite (http://www.ncbi.nlm.nih.gov/pubmed/18358696)
		chr11:1977575-1978014	Somatic only; Bisulfite (http://www.ncbi.nlm.nih.gov/pubmed/10729220)
		chr11:1975944-1976304	Somatic only; Bisulfite (http://www.ncbi.nlm.nih.gov/pubmed/10729220)
		chr11:1977644-1980075	incl. Sperm; Enzyme digest and bisulfite (http://www.ncbi.nlm.nih.gov/pubmed/10506193)
GTL2/DLK1	IG-DMR	chr14:100346990-100347246	Bisulfite (http://www.ncbi.nlm.nih.gov/pubmed/17213841)	chr14:100362216	+	BX161452 (GTL2)			chr14:101252907	+	Human BX161452 (GTL2)			chr14:102371841	+	Human BX161452 (GTL2)			chr7:164108250	+	Human BX161452 (GTL2)			Contig845:37200	-	Human BX161452 (GTL2)	chr12:110764950-110766944	Bisulfite (http://www.ncbi.nlm.nih.gov/pubmed/17349634)	chr12:110779215	+	Y13832 (Gtl2)
		chr14:100345426-100345735	Bisulfite (http://www.ncbi.nlm.nih.gov/pubmed/18176563)						chr14:101236288-101238173	+	BLAT alignment of human Chr14:100345426-100347309 (union of bisulfite assayed regions)			chr14:102354911-102356766	+	BLAT alignment of human chr14:100345426-100347309 (union of bisulfite assayed regions)			chr7:164091745-164093670	+	BLAT alignment of human chr14:100345426-100347309 (union of bisulfite assayed regions)			Contig845:51465-53057	-	BLAT alignment of human chr14:100345426-100347309 (union of bisulfite assayed regions)	chr12:110761563-110768989	enzyme digest (http://www.ncbi.nlm.nih.gov/pubmed/12937418)
		chr14:100346924-100347309	Bisulfite (http://www.ncbi.nlm.nih.gov/pubmed/18628527)											chr14:102349983-102351840	+	BLAT alignment of human chr14:100345426-100347309 (union of bisulfite assayed regions)											chr12:110766307-110766738	Bisulfite (http://www.ncbi.nlm.nih.gov/pubmed/17616512)
		chr14:100345426-100347309	union of above bisulfite assays																								chr12:110766237-110766720	Bisulfite (http://www.ncbi.nlm.nih.gov/pubmed/15533712)
																											chr12:110766130-110766720	Bisulfite (http://www.ncbi.nlm.nih.gov/pubmed/11773001)
																											chr12:110766671-110767970	enzyme digest (http://www.ncbi.nlm.nih.gov/pubmed/11773001)

## Sheet: hg18
	Anchors in UCSC genome browser BED format
Anchor	chrom	chromStart	chromEnd	name	score	strand
chr11:2677804	chr11	2677803	2677804	KCNQ1OT1	1000	-
chr6:144371234	chr6	144371233	144371234	ZAC1	1000	-
chr7:129919174	chr7	129919173	129919174	MEST	1000	+
chr19:62043887	chr19	62043886	62043887	ZIM2	1000	-
chr20:56897575	chr20	56897574	56897575	GNAS-EXON1A	1000	+
chr15:22751163	chr15	22751162	22751163	SNURF/SNRPN	1000	+
chr7:94123573	chr7	94123572	94123573	PEG10	1000	+
chr7:50817758	chr7	50817757	50817758	GRB10	1000	-
chr10:121568218	chr10	121568217	121568218	INPP5F_V2	1000	+
chr4:89838046	chr4	89838045	89838046	NAP1L5	1000	-
chr20:29598910	chr20	29598909	29598910	MCTS2	1000	+
chr20:35583021	chr20	35583020	35583021	NNAT	1000	+
chr11:1977644-1980075	chr11	1978859	1978860	H19/IGF2	1000	-
chr14:100345426-100347309	chr14	100346367	100346368	GTL2/DLK1	1000	+

## Sheet: panTro2
	Anchors in UCSC genome browser BED format
Anchor	chrom	chromStart	chromEnd	name	score	strand
chr11:2746369	chr11	2746368	2746369	KCNQ1OT1	1000	-
chr6:146528969	chr6	146528968	146528969	ZAC1	1000	-
chr7:130924701	chr7	130924700	130924701	MEST	1000	+
chr19:62697326	chr19	62697325	62697326	ZIM2	1000	-
chr20:56601299-56623365	chr20	56612331	56612332	GNAS-EXON1A	1000	+
chr15:22357397	chr15	22357396	22357397	SNURF/SNRPN	1000	+
chr7:94314868	chr7	94314867	94314868	PEG10	1000	+
chr7:51733563	chr7	51733562	51733563	GRB10	1000	-
chr10:120585540	chr10	120585539	120585540	INPP5F_V2	1000	+
chr4:91624594	chr4	91624593	91624594	NAP1L5	1000	-
chr20:28468397	chr20	28468396	28468397	MCTS2	1000	+
chr20:34691996	chr20	34691995	34691996	NNAT	1000	+
chr11:2047428-2050246	chr11	2048836	2048837	H19/IGF2	1000	-
chr14:101236288-101238173	chr14	101237230	101237231	GTL2/DLK1	1000	+

## Sheet: ponAbe2
	Anchors in UCSC genome browser BED format
Anchor	chrom	chromStart	chromEnd	name	score	strand
chr11:3935129	chr11	3935128	3935129	KCNQ1OT1	1000	-
chr6:146955182	chr6	146955181	146955182	ZAC1	1000	-
chr7:127448337	chr7	127448336	127448337	MEST	1000	+
chr19:58891577	chr19	58891576	58891577	ZIM2	1000	-
chr20:56987366-56987413	chr20	56987389	56987390	GNAS-EXON1A	1000	+
chr15:21147270	chr15	21147269	21147270	SNURF/SNRPN	1000	+
chr7:81431089	chr7	81431088	81431089	PEG10	1000	-
chr7:33099337	chr7	33099336	33099337	GRB10	1000	+
chr10:119317185	chr10	119317184	119317185	INPP5F_V2	1000	+
chr4:92614783	chr4	92614782	92614783	NAP1L5	1000	-
chr20:28673262	chr20	28673261	28673262	MCTS2	1000	+
chr20:34826409	chr20	34826408	34826409	NNAT	1000	+
chr11:1872747-1875178	chr11	1873962	1873963	H19/IGF2	1000	-
chr14:102354911-102356766	chr14	102355838	102355839	GTL2/DLK1	1000	+

## Sheet: rheMac2
	Anchors in UCSC genome browser BED format
Anchor	chrom	chromStart	chromEnd	name	score	strand
chr14:2705613	chr14	2705612	2705613	KCNQ1OT1	1000	-
chr4:119674650	chr4	119674649	119674650	ZAC1	1000	+
chr3:167882895	chr3	167882894	167882895	MEST	1000	+
chr19:62744687	chr19	62744686	62744687	ZIM2	1000	-
chr10:5641114	chr10	5641113	5641114	GNAS-EXON1A	1000	-
chr7:3864593	chr7	3864592	3864593	SNURF/SNRPN	1000	+
chr3:122605668	chr3	122605667	122605668	PEG10	1000	-
chr3:75579277	chr3	75579276	75579277	GRB10	1000	+
chr9:119445173	chr9	119445172	119445173	INPP5F_V2	1000	+
chr5:81663465	chr5	81663464	81663465	NAP1L5	1000	-
chr10:33022223	chr10	33022222	33022223	MCTS2	1000	-
chr10:26943838	chr10	26943837	26943838	NNAT	1000	-
chr14:1911164-1913584	chr14	1912373	1912374	H19/IGF2	1000	-
chr7:164091745-164093670	chr7	164092707	164092708	GTL2/DLK1	1000	+

## Sheet: calJac1
	Anchors in UCSC genome browser BED format
Anchor	chrom	chromStart	chromEnd	name	score	strand
Contig5365:84476	Contig5365	84475	84476	KCNQ1OT1	1000	-
Contig4210:131668	Contig4210	131667	131668	ZAC1	1000	+
Contig11707:21270	Contig11707	21269	21270	MEST	1000	-
Contig3168:131520	Contig3168	131519	131520	ZIM2	1000	+
Contig1506:182778	Contig1506	182777	182778	GNAS-EXON1A	1000	+
Contig5781:18986	Contig5781	18985	18986	SNURF/SNRPN	1000	-
Contig10960:24835	Contig10960	24834	24835	PEG10	1000	-
Contig1050:70228	Contig1050	70227	70228	GRB10	1000	+
Contig4069:136550	Contig4069	136549	136550	INPP5F_V2	1000	+
Contig107:211723	Contig107	211722	211723	NAP1L5	1000	+
Contig3638:226651	Contig3638	226650	226651	MCTS2	1000	+
Contig1053:45768	Contig1053	45767	45768	NNAT	1000	+
Contig12389:30683-33789	Contig12389	32235	32236	H19/IGF2	1000	+
Contig845:51465-53057	Contig845	52260	52261	GTL2/DLK1	1000	-

## Sheet: mm9
	Anchors in UCSC genome browser BED format
Anchor	chrom	chromStart	chromEnd	name	score	strand
chr7:150482454	chr7	150482453	150482454	KCNQ1OT1	1000	-
chr10:12810594	chr10	12810593	12810594	ZAC1	1000	+
chr6:30688063	chr6	30688062	30688063	MEST	1000	+
chr7:6683130	chr7	6683129	6683130	ZIM2	1000	-
chr2:174153269-174153415	chr2	174153341	174153342	GNAS-EXON1A	1000	+
chr7:67150042	chr7	67150041	67150042	SNURF/SNRPN	1000	-
chr6:4697306	chr6	4697305	4697306	PEG10	1000	+
chr11:11926327	chr11	11926326	11926327	GRB10	1000	-
chr7:135832003	chr7	135832002	135832003	INPP5F_V2	1000	+
chr6:58857120	chr6	58857119	58857120	NAP1L5	1000	-
chr2:152512884	chr2	152512883	152512884	MCTS2	1000	+
chr2:157385846	chr2	157385845	157385846	NNAT	1000	+
chr7:149766168-149768424	chr7	149767295	149767296	H19/IGF2	1000	-
chr12:110764950-110766944	chr12	110765946	110765947	GTL2/DLK1	1000	+
